# Supplementary material for: Leaf Proteomic Analysis in Seedlings of Two Maize Landraces with Different Tolerance to Boron Toxicity
Source: Plants (Basel). 2023 Jun 15;12(12):2322. doi: 10.3390/plants12122322 (PMC10302400; doi:10.3390/plants12122322)
Supplement: Supplementary file 1 [file plants-12-02322-s001.zip]

Archive with 3 entries (3 files):
- SUPLEMENTARY MATERIAL.xlsx
- TABLE S3.pdf
- TABLE S4.pdf
